# Supplementary material for: Temporal Incidence of Eriophyid Mites on Rose Rosette Disease-Symptomatic and -Asymptomatic Roses in Central Georgia, USA
Source: Pathogens. 2022 Feb 9;11(2):228. doi: 10.3390/pathogens11020228 (PMC8875826; doi:10.3390/pathogens11020228)
Supplement: Supplementary file 1 [file pathogens-11-00228-s001.zip]

Archive with 1 entries (1 files):
- pathogens-1510734-supplementary.pdf
